# Supplementary material for: Apolipoprotein C3 and circulating mediators of preadipocyte proliferation in states of lipodystrophy
Source: Mol Metab. 2022 Aug 11;64:101572. doi: 10.1016/j.molmet.2022.101572 (PMC9418991; doi:10.1016/j.molmet.2022.101572)
Supplement: Multimedia component 2 [file mmc2.xlsx]

## Sheet: Sheet1
List of Proteins Present in the Heatmap of Figure 4B
Cluster	Accnum	Symbol	Description
1	Q60994	Adipoq	Adiponectin
1	P39654	Alox15	Arachidonate 15-lipoxygenase
1	P21570	Ang	Angiogenin
1	Q9WU60	Atrn	Attractin
1	Q9Z0S1	Bpnt1	3'(2'),5'-bisphosphate nucleotidase 1
1	P00920	Ca2	Carbonic anhydrase 2
1	P16015	Ca3	Carbonic anhydrase 3
1	P03953	Cfd	Complement factor D
1	Q62426	Cstb	Cystatin-B
1	O19441	H2-Q1	Submitted name: Histocompatibility 2, Q region locus 1
1	P54726	Rad23a	UV excision repair protein RAD23 homolog A
2	Q91Y97	Aldob	Fructose-bisphosphate aldolase B
2	P06728	Apoa4	Apolipoprotein A-IV
2	E9Q1Y3	Apob	Submitted name: Apolipoprotein B-100
2	Q05020	Apoc2	Apolipoprotein C-II
2	P33622	Apoc3	Apolipoprotein C-III
2	Q61268	Apoc4	Apolipoprotein C-IV
2	Q91YI0	Asl	Argininosuccinate lyase
2	Q91Y44	Brdt	Bromodomain testis-specific protein
2	Q64237	Dbh	Dopamine beta-hydroxylase
2	P35505	Fah	Fumarylacetoacetase
2	Q9QXD6	Fbp1	Fructose-1,6-bisphosphatase 1
2	P05555	Itgam	Integrin alpha-M
2	Q8R2Y2	Mcam	Cell surface glycoprotein MUC18
2	P10404	N/A	MLV-related proviral Env polyprotein
2	Q3TQR0	Pgap2	Post-GPI attachment to proteins factor 2
2	Q8VCS0	Pglyrp2	N-acetylmuramoyl-L-alanine amidase
2	B2RXS4	Plxnb2	Plexin-B2
2	O08795	Prkcsh	Glucosidase 2 subunit beta
2	P35822	Ptprk	Receptor-type tyrosine-protein phosphatase kappa
2	O08710	Tg	Thyroglobulin
2	Q6GQT1	A2m	Alpha-2-macroglobulin-P
2	P09242	Alpl	Alkaline phosphatase, tissue-nonspecific isozyme
2	P08607	C4bpa	C4b-binding protein
2	Q8R1U2	Cgref1	Cell growth regulator with EF hand domain protein 1
2	Q61245	Col11a1	Collagen alpha-1(XI) chain
2	Q64739	Col11a2	Collagen alpha-2(XI) chain
2	P11087	Col1a1	Collagen alpha-1(I) chain
2	Q01149	Col1a2	Collagen alpha-2(I) chain
2	P28481	Col2a1	Collagen alpha-1(II) chain
2	Q8CF98	Colec10	Collectin-10
2	Q9R0G6	Comp	Cartilage oligomeric matrix protein
2	O89001	Cpd	Carboxypeptidase D
2	Q8VCN5	Cth	Cystathionine gamma-lyase
2	O70165	Fcn1	Ficolin-1
2	Q8BHN3	Ganab	Neutral alpha-glucosidase AB
2	P11835	Itgb2	Integrin beta-2
2	Q61805	Lbp	Lipopolysaccharide-binding protein
2	Q3V3R1	Mthfd1l	Monofunctional C1-tetrahydrofolate synthase, mitochondrial
2	P55065	Pltp	Phospholipid transfer protein
2	P05366	Saa1	Serum amyloid A-1 protein
2	P05367	Saa2	Serum amyloid A-2 protein
2	Q06770	Serpina6	Corticosteroid-binding globulin
2	Q62230	Siglec1	Sialoadhesin
2	Q04519	Smpd1	Sphingomyelin phosphodiesterase
2	Q80YV3	Trrap	Transformation/transcription domain-associated protein
2	Q91ZJ5	Ugp2	UTP--glucose-1-phosphate uridylyltransferase
2	Q8VC12	Uroc1	Urocanate hydratase
2	P79457	Uty	Histone demethylase UTY
2	P29788	Vtn	Vitronectin
3	E9PVG8	9530053A07Rik	Submitted name: RIKEN cDNA 9530053A07 gene
3	Q09PK2	Asprv1	Retroviral-like aspartic protease 1
3	Q04447	Ckb	Creatine kinase B-type
3	P07310	Ckm	Creatine kinase M-type
3	Q03401	Crisp1	Cysteine-rich secretory protein 1
3	P12710	Fabp1	Fatty acid-binding protein, liver
3	O09131	Gsto1	Glutathione S-transferase omega-1
3	Q8K2Q2	Gsto2	Glutathione S-transferase omega-2
3	G5E8F1	Itgam	Submitted name: Integrin alpha-M
3	O35103	Omd	Osteomodulin
3	Q9D0F9	Pgm1	Phosphoglucomutase-1
3	Q8CHP8	Pgp	Glycerol-3-phosphate phosphatase
3	Q7TMR0	Prcp	Lysosomal Pro-X carboxypeptidase
3	P26350	Ptma	Prothymosin alpha
3	P06281	Ren1	Renin-1
4	D3Z6Q9	Bin2	Bridging integrator 2
4	Q91X70	C6	Submitted name: Complement component 6
4	D3YXF5	C7	Submitted name: Complement component 7
4	Q8K182	C8a	Complement component C8 alpha chain
4	P42932	Cct8	T-complex protein 1 subunit theta
4	P39061	Col18a1	Collagen alpha-1(XVIII) chain
4	P31428	Dpep1	Dipeptidase 1
4	P55850	Dsc3	Desmocollin-3
4	O08796	Eef2k	Eukaryotic elongation factor 2 kinase
4	Q01279	Egfr	Epidermal growth factor receptor
4	O35930	Gp1ba	Platelet glycoprotein Ib alpha chain
4	P21765	Gpx5	Epididymal secretory glutathione peroxidase
4	P13745	Gsta1	Glutathione S-transferase A1
4	P61110	Kap	Kidney androgen-regulated protein
4	P97873	Loxl1	Lysyl oxidase homolog 1
4	P11588	Mup1	Major urinary protein 1
4	A2CEK7	Mup14	Submitted name: Major urinary protein 12
4	B5X0G2	Mup17	Major urinary protein 17
4	P11589	Mup2	Major urinary protein 2
4	Q5FW60	Mup20	Major urinary protein 20
4	Q80YX8	Mup21	Submitted name: Major urinary protein 21
4	P11591	Mup5	Major urinary protein 5
4	A2AV72	Mup6	Submitted name: MCG140531
4	P53810	Pitpna	Phosphatidylinositol transfer protein alpha isoform
4	P52430	Pon1	Serum paraoxonase/arylesterase 1
4	Q9EQI5	Ppbp	Submitted name: Chemokine (C-X-C motif) ligand 7, isoform CRA_b
4	P35279	Rab6a	Ras-related protein Rab-6A
4	P55258	Rab8a	Ras-related protein Rab-8A
4	Q91YQ7	Rmnd5b	Protein RMD5 homolog B
4	Q6A070	Togaram1	TOG array regulator of axonemal microtubules protein 1
4	A2ASS6	Ttn	Titin
4	Q78T54	Vma21	Vacuolar ATPase assembly integral membrane protein Vma21
