# Supplementary material for: Apolipoprotein C3 and circulating mediators of preadipocyte proliferation in states of lipodystrophy
Source: Mol Metab. 2022 Aug 11;64:101572. doi: 10.1016/j.molmet.2022.101572 (PMC9418991; doi:10.1016/j.molmet.2022.101572)
Supplement: Multimedia component 3 [file mmc3.xlsx]

## Sheet: Sheet1
Gene ID	Forward (5'-3')	Reverse (5'-3')
Acaca	AGCAGATCCGCAGCTTG	ACCTCTGCTCGCTGAGTGC
Apoc3	TACAGGGCTACATGGAACAAGC	CAGGGATCTGAAGTGATTGTCC
Aurora A (Aurka)	CTGGATGCTGCAAACGGATAG	CGAAGGGAACAGTGGTCTTAACA
Ccna2	GCCTTCACCATTCATGTGGAT	TTGCTCCGGGTAAAGAGACAG
Ccnb2	GCCAAGAGCCATGTGACTATC	CAGAGCTGGTACTTTGGTGTTC
Ccne1	GTGGCTCCGACCTTTCAGTC	CACAGTCTTGTCAATCTTGGCA
Ccne2	ATGTCAAGACGCAGCCGTTTA	GCTGATTCCTCCAGACAGTACA
Ccnf	GTAGGTGTGCCAAGTGTTTCT	TTCTGGGAGACTCAAGATGGTT
Cdk1	AAGAGCAAAATCCGTCCCTAGC	TCATCTCAACGAAGATACAGCCA
Fasn	CCTCAGCTTTAAACTCTCGGA	CAGACATGCTGTGGATCTGG
Scd1	TTCTTGCGATACACTCTGGTGC	CGGGATTGAATGTTCTTGTCGT
36b4 (endogenous - used to normalized the data)	GAAACTGCTGCCTCACATCCG	GCTGGCACAGTGACCTCACACG
